# Supplementary material for: Postmortem Sampling in Piglet Populations: Unveiling Specimens Accuracy for Porcine Reproductive and Respiratory Syndrome Detection
Source: Pathogens. 2024 Aug 2;13(8):649. doi: 10.3390/pathogens13080649 (PMC11356954; doi:10.3390/pathogens13080649)
Supplement: Supplementary file 1 [file pathogens-13-00649-s001.zip]

Archive with 4 entries (4 files):
- 2024 07 22 Table S2.pdf
- 2024 07 22 Table S3.pdf
- 2024 07 24 Table S4.pdf
- 2024 07 27 Table S1.pdf
